# Supplementary material for: Patterns of the Circulation of Influenza in a Targeted Jordanian Subpopulation from November 2021 to April 2023
Source: Pathogens. 2025 Apr 8;14(4):365. doi: 10.3390/pathogens14040365 (PMC12030556; doi:10.3390/pathogens14040365)
Supplement: Supplementary file 1 [file pathogens-14-00365-s001.zip]

Archive with 1 entries (1 files):
- pathogens-3488987-supplementary.pdf
